# Supplementary material for: Nanoparticle Delivery of Novel PDE4B Inhibitor for the Treatment of Alcoholic Liver Disease
Source: Pharmaceutics. 2022 Sep 7;14(9):1894. doi: 10.3390/pharmaceutics14091894 (PMC9501368; doi:10.3390/pharmaceutics14091894)
Supplement: Supplementary file 1 [file pharmaceutics-14-01894-s001.zip]

Archive with 1 entries (1 files):
- pharmaceutics-1871591-supplementary.pdf
